# Supplementary material for: Fast Responsive, Reversible Colorimetric Nanoparticle-Hydrogel Complexes for pH Monitoring
Source: Nanomaterials (Basel). 2022 Nov 20;12(22):4081. doi: 10.3390/nano12224081 (PMC9699376; doi:10.3390/nano12224081)
Supplement: Supplementary file 1 [file nanomaterials-12-04081-s001.zip]

Archive with 1 entries (1 files):
- nanomaterials-1968225-supplementary.pdf
